# Supplementary material for: Asymmetrical glymphatic dysfunction in patients with long Covid associated neurocognitive impairment- correlation with BBB disruption
Source: BMC Neurol. 2025 Mar 19;25:112. doi: 10.1186/s12883-025-04133-4 (PMC11921593; doi:10.1186/s12883-025-04133-4)
Supplement: Supplementary file 1 — Supplementary Material 1 [file 12883_2025_4133_MOESM1_ESM.xlsx]

## Sheet: Sheet1
Subject	FWM-LEFT	FWM-RIGHT
TP_COM	0.0004	0.0004
TP_CUM	0.0003	0.00027
TP_FEL	0.0001	0.0001
TP_GD	0.0005	0.00048
TP_JHO	0.0003	0.0003
TP_KEA	0.0007	0.00068
TP_SEP	0.0006	0.0006
TP_STR	0.0001	0.0001
TP_SEA	0.0001	0.0001
TP_YOU	0.0009	0.0008
