# Supplementary material for: Asymmetrical glymphatic dysfunction in patients with long Covid associated neurocognitive impairment- correlation with BBB disruption
Source: BMC Neurol. 2025 Mar 19;25:112. doi: 10.1186/s12883-025-04133-4 (PMC11921593; doi:10.1186/s12883-025-04133-4)
Supplement: Supplementary file 2 — Supplementary Material 2 [file 12883_2025_4133_MOESM2_ESM.xlsx]

## Sheet: DTI-ALPS
Group	Time	Right ROI	Left ROI
Patients	1	1.39155	1.15129
Patients	1	1.62044	1.08734
Patients	1	1.34536	1.10627
Patients	1	1.3326	1.29517
Patients	1	1.35828	1.26663
Patients	1	1.34076	1.43741
Patients	1	1.49162	1.36203
Patients	1	1.54809	1.21017
Patients	1	1.32915	1.12331
Patients	1	1.13456	0.942663
Patients	2	1.47675	1.1861
Patients	2	1.67251	1.10595
Patients	2	1.15945	1.08243
Patients	2	1.35977	1.31473
Patients	2	1.49514	1.40389
Patients	2	1.3909	1.40503
Patients	2	1.61308	1.37312
Patients	2	1.27884	1.2079
Patients	2	1.28476	1.11861
Patients	2	1.0362	0.906251
Controls	1	1.42436	1.54509
Controls	1	1.19845	1.22828
Controls	1	1.44797	1.33334
Controls	1	1.74696	1.00155
Controls	1	1.48778	1.37603
Controls	1	1.12897	1.15794
Controls	1	1.59406	1.47857
Controls	1	1.53062	1.52486
Controls	1	1.47445	1.59424
Controls	1	1.35862	1.31091

## Sheet: DTI-ALPS K-Trans (Patients)
DTI-ALPS	K-Trans
1.15129	0.0004
1.08734	0.0003
1.10627	0.0001
1.29517	0.0005
1.26663	0.0003
1.43741	0.0007
1.36203	0.0006
1.21017	0.0001
1.12331	0.0001
0.942663	0.0003

## Sheet: DTI-ALPS-NCS
DTI-ALPS	NCS
1.15129
1.08734	-0.029166
1.10627	-0.200924
1.29517	-0.191426
1.26663
1.43741	-0.190634
1.36203	-0.0125443
1.21017
1.12331	-0.0521199
0.942663	-0.194592

## Sheet: Graphs
	Controls	Patients
Right	1.42436	1.39155
Right	1.19845	1.62044
Right	1.44797	1.34536
Right	1.74696	1.3326
Right	1.48778	1.35828
Right	1.12897	1.34076
Right	1.59406	1.49162
Right	1.53062	1.54809
Right	1.47445	1.32915
Right	1.35862	1.13456
Left	1.54509	1.15129
Left	1.22828	1.08734
Left	1.33334	1.10627
Left	1.00155	1.29517
Left	1.37603	1.26663
Left	1.15794	1.43741
Left	1.47857	1.36203
Left	1.52486	1.21017
Left	1.59424	1.12331
Left	1.31091	0.942663
